# Supplementary material for: Tc-99m DMSA Radiomics in CKD: Phenotype-Specific Cortical Signatures and a Morphological Predictor of Renal Function Decline
Source: Diagnostics (Basel). 2026 Apr 30;16(9):1351. doi: 10.3390/diagnostics16091351 (PMC13163433; doi:10.3390/diagnostics16091351)
Supplement: Supplementary file 1 [file diagnostics-16-01351-s001.zip]

Archive with 1 entries (1 files):
- diagnostics-4245934-supplementary.pdf
